# Supplementary material for: New data of three rare belondirid species (Nematoda, Dorylaimida, Belondiridae) from Vietnam, with the first record and description of the male of Oxybelondira paraperplexa Ahmad & Jairajpuri, 1979
Source: Biodivers Data J. 2014 Aug 11;(2):e1156. doi: 10.3897/BDJ.2.e1156 (PMC4152832; doi:10.3897/BDJ.2.e1156)
Supplement: XML Treatment for Axonchium thoubalicum [file BDJ.2.e1156-treatment1.xml]

<!DOCTYPE tp:taxon-treatment
  PUBLIC "-//TaxonX//DTD Taxonomic Treatment Publishing DTD v0 20100105//EN" "tax-treatment-NSO.dtd">
<tp:taxon-treatment xmlns:tp="http://www.plazi.org/taxpub"><tp:treatment-meta><mixed-citation publication-type="journal"><person-group><name><surname>Nguyen</surname><given-names>Duong Thi Anh</given-names></name><name><surname>Vu</surname><given-names>Tam Thi Thanh</given-names></name><name><surname>Bonkowski</surname><given-names>Michael</given-names></name><name><surname>Peña-Santiago</surname><given-names>Reyes</given-names></name></person-group><article-title>New data of three rare belondirid species (<tp:taxon-name><tp:taxon-name-part taxon-name-part-type="phylum">Nematoda</tp:taxon-name-part></tp:taxon-name>, <tp:taxon-name><tp:taxon-name-part taxon-name-part-type="order">Dorylaimida</tp:taxon-name-part></tp:taxon-name>, <tp:taxon-name><tp:taxon-name-part taxon-name-part-type="family">Belondiridae</tp:taxon-name-part></tp:taxon-name>) from Vietnam, with the first record and description of the male of <italic><tp:taxon-name><tp:taxon-name-part taxon-name-part-type="genus">Oxybelondira</tp:taxon-name-part> <tp:taxon-name-part taxon-name-part-type="species">paraperplexa</tp:taxon-name-part></tp:taxon-name></italic> Ahmad &amp; Jairajpuri, 1979</article-title><source>Biodivers Data J</source><day>11</day><month>8</month><year>2014</year><volume>2014</volume><issue>2</issue><pub-id pub-id-type="doi">10.3897/BDJ.2.e1156</pub-id></mixed-citation></tp:treatment-meta><tp:nomenclature><tp:taxon-name>
            <tp:taxon-name-part taxon-name-part-type="genus">Axonchium</tp:taxon-name-part>
            <tp:taxon-name-part taxon-name-part-type="species">thoubalicum</tp:taxon-name-part>
          </tp:taxon-name><tp:taxon-authority>Dhanachand &amp; Jairajpuri, 1981</tp:taxon-authority></tp:nomenclature><tp:treatment-sec sec-type="materials"><title>Materials</title><list list-type="alpha-lower" list-content="occurrences"><list-item><p><bold>Type status:</bold> <named-content xmlns:xlink="http://www.w3.org/1999/xlink" content-type="dwc:typeStatus" xlink:type="simple">Other material</named-content>. <bold>Occurrence:</bold> recordedBy: <named-content xmlns:xlink="http://www.w3.org/1999/xlink" content-type="dwc:recordedBy" xlink:type="simple">Nguyen T. A. D</named-content>; individualCount: <named-content xmlns:xlink="http://www.w3.org/1999/xlink" content-type="dwc:individualCount" xlink:type="simple">4</named-content>; sex: <named-content xmlns:xlink="http://www.w3.org/1999/xlink" content-type="dwc:sex" xlink:type="simple">0 male, 4 females</named-content>; <bold>Location:</bold> country: <named-content xmlns:xlink="http://www.w3.org/1999/xlink" content-type="dwc:country" xlink:type="simple">Cuc Phuong National Park, Vietnam</named-content>; stateProvince: <named-content xmlns:xlink="http://www.w3.org/1999/xlink" content-type="dwc:stateProvince" xlink:type="simple">Ninh Binh</named-content>; verbatimLocality: <named-content xmlns:xlink="http://www.w3.org/1999/xlink" content-type="dwc:verbatimLocality" xlink:type="simple">in soil around roots of <italic><tp:taxon-name><tp:taxon-name-part taxon-name-part-type="genus">Parashorea</tp:taxon-name-part> <tp:taxon-name-part taxon-name-part-type="species">chinensis</tp:taxon-name-part></tp:taxon-name></italic>,  karst forest</named-content>; verbatimElevation: <named-content xmlns:xlink="http://www.w3.org/1999/xlink" content-type="dwc:verbatimElevation" xlink:type="simple">300-400m</named-content>; verbatimLatitude: <named-content xmlns:xlink="http://www.w3.org/1999/xlink" content-type="dwc:verbatimLatitude" xlink:type="simple">20°19’00’’ N</named-content>; verbatimLongitude: <named-content xmlns:xlink="http://www.w3.org/1999/xlink" content-type="dwc:verbatimLongitude" xlink:type="simple">105°36’30’’ E</named-content>; decimalLatitude: <named-content xmlns:xlink="http://www.w3.org/1999/xlink" content-type="dwc:decimalLatitude" xlink:type="simple">20.316666</named-content>; decimalLongitude: <named-content xmlns:xlink="http://www.w3.org/1999/xlink" content-type="dwc:decimalLongitude" xlink:type="simple">105.6083333</named-content>; <bold>Event:</bold> eventDate: <named-content xmlns:xlink="http://www.w3.org/1999/xlink" content-type="dwc:eventDate" xlink:type="simple">August, 2009</named-content>; <bold>Record Level:</bold> collectionID: <named-content xmlns:xlink="http://www.w3.org/1999/xlink" content-type="dwc:collectionID" xlink:type="simple">Cuc Phuong 4.1 (7); Cuc Phuong 4.1 (16)</named-content>; institutionCode: <named-content xmlns:xlink="http://www.w3.org/1999/xlink" content-type="dwc:institutionCode" xlink:type="simple">IEBR</named-content>; collectionCode: <named-content xmlns:xlink="http://www.w3.org/1999/xlink" content-type="dwc:collectionCode" xlink:type="simple">Nematode</named-content></p></list-item></list></tp:treatment-sec><tp:treatment-sec sec-type="Description"><title>Description</title><p><bold>Specimens examined (n=4):</bold> Four females in good condition (Figs <xref ref-type="fig" rid="F716635">1</xref>, <xref ref-type="fig" rid="F719302">2</xref>).</p><p><bold>Measurements:</bold> See Table <xref ref-type="table" rid="T682317">2</xref>.</p><p><bold>Female:</bold> Slender nematodes of medium size. Habitus very weakly curved ventrad upon fixation. Body cylindrical, tapering towards both ends, but more so towards the anterior one. Cuticle bearing fine transverse striations, about 2.0 µm thick at neck region, 2.0 µm at mid-body, and 8–10 µm at tail. Lateral chords 7–8 µm wide or occupying one-fifth of mid-body diameter. Lip region cap-like, offset from adjacent body by a constriction, twice as wide as high and less than one-fifth (16–18%) of body diameter at neck base; lips separate, their inner portion forming liplets; papillae low, hardly protruding. Amphid fovea cup-shaped, its opening at level of the cephalic constriction and occupying 6 µm or <italic>ca</italic> three-fourths of lip region diameter. Odontostyle fusiform, as long as lip region diameter, with aperture occupying one-third of its total length. Guiding ring simple but distinct, located at 9 µm or 1.1 times the lip region diameter from the anterior end. Odontophore simple, rod-like. Pharynxbipartite, consisting of a slender  muscular anterior section, which bears a minute (but perceptible) mucro at its beginning (observed in the four specimens examined); a deep constriction separating both sections; basal expansion nearly cylindrical, occupying 63–71% of total neck length and surrounded by a distinct spiral muscular sheath. Cardia conoid to cylindroid. Genital system mono-opisthodelphic, with the anterior branch reduced to an uterine sac <italic>ca</italic> twice the body diameter long whereas the posterior one is well developed: reflexed ovary does not reach the oviduct-uterus junction, oocytes first in two rows and then apparently in a single row; oviduct joining the ovary sub-terminally and consisting of a slender portion with prismatic cells and a moderately developed <italic>pars dilatata</italic> with distinct lumen; conspicuous sphincter between oviduct and uterus; uterus long, tripartite, consisting of a proximal wider region, narrower and longer intermediate section and a nearly sphaerical distal part; vagina 20–23 µm long, extending inwards <italic>ca</italic> one-half of body diameter, with <italic>pars proximalis</italic> surrounded by a very perceptible sphincter, <italic>pars refringens</italic> totally absent and <italic>pars distalis</italic> well developed; vulva a transverse slit. Prerectum long, 4.7–5.2 anal body widths long. Rectum shorter, 0.8–0.9 times anal body width. Tail short and rounded.</p><p><bold>Male:</bold> Not found.</p></tp:treatment-sec><tp:treatment-sec sec-type="Distribution"><title>Distribution</title><p><italic><tp:taxon-name><tp:taxon-name-part taxon-name-part-type="genus">Axonchium</tp:taxon-name-part> <tp:taxon-name-part taxon-name-part-type="species">thoubalicum</tp:taxon-name-part></tp:taxon-name></italic> <xref ref-type="bibr" rid="B682505">Dhanachand and Jairajpuri 1981</xref> was collected in Cuc Phuong National Park, in soil around roots of <italic><tp:taxon-name><tp:taxon-name-part taxon-name-part-type="genus">Parashorea</tp:taxon-name-part> <tp:taxon-name-part taxon-name-part-type="species">chinensis</tp:taxon-name-part></tp:taxon-name></italic> in karst forest.</p></tp:treatment-sec><tp:treatment-sec sec-type="Taxon discussion"><title>Taxon discussion</title><p>This species is  known to occur onlyin India, from where it was originally described on the basis of three females and one male, and later reported by <xref ref-type="bibr" rid="B682433">Gambhir and Dhanachand (1990)</xref>, who provided measurements of two females and two males. The Vietnamese material herein examined perfectly fits the general morphology of the type material (females) (unfortunately, male was not collected in Vietnam), especially concerning the genital system. Moreover, the morphometrics of the two Indian populations and the Vietnamese one largely overlap in spite of the few number of available specimens in the three cases. The ranges of several ratios and measurements, however, are significantly widened, for instance <italic>c</italic> = 50–70 <italic>vs</italic> 53–55 in type material, <italic>V</italic> = 47–57 <italic>vs</italic> 52–54, etc. Thus, no reasonable uncertainty persists on the identity of this material.</p></tp:treatment-sec><tp:treatment-sec sec-type="Notes"><title>Notes</title><p>This is the first record of this genus and this species in Vietnam, which might display a Oriental biogeographical range.</p></tp:treatment-sec><tp:treatment-sec><!--Section generated to contain objects referenced in tp:taxon-treatment.--><fig-group id="F716635" position="float" orientation="portrait"><caption><p><italic><tp:taxon-name><tp:taxon-name-part taxon-name-part-type="genus">Axonchium</tp:taxon-name-part> <tp:taxon-name-part taxon-name-part-type="species">thoubalicum</tp:taxon-name-part></tp:taxon-name></italic> Dhanachand &amp; Jairajpuri, 1981 (Female, LM)</p></caption><fig id="F719296" position="float" orientation="portrait"><label>Figure 1a.</label><caption><p>Entire</p></caption><graphic xmlns:xlink="http://www.w3.org/1999/xlink" xlink:href="biodiversity_data_journal-2-e1156-g001_a.jpg" xlink:type="simple" position="float" orientation="portrait"/></fig><fig id="F719297" position="float" orientation="portrait"><label>Figure 1b.</label><caption><p>Anterior region in median view</p></caption><graphic xmlns:xlink="http://www.w3.org/1999/xlink" xlink:href="biodiversity_data_journal-2-e1156-g001_b.jpg" xlink:type="simple" position="float" orientation="portrait"/></fig><fig id="F719298" position="float" orientation="portrait"><label>Figure 1c.</label><caption><p>Lip region in submedian view</p></caption><graphic xmlns:xlink="http://www.w3.org/1999/xlink" xlink:href="biodiversity_data_journal-2-e1156-g001_c.jpg" xlink:type="simple" position="float" orientation="portrait"/></fig><fig id="F719299" position="float" orientation="portrait"><label>Figure 1d.</label><caption><p>Posterior genital branch</p></caption><graphic xmlns:xlink="http://www.w3.org/1999/xlink" xlink:href="biodiversity_data_journal-2-e1156-g001_d.jpg" xlink:type="simple" position="float" orientation="portrait"/></fig><fig id="F719300" position="float" orientation="portrait"><label>Figure 1e.</label><caption><p>Vagina</p></caption><graphic xmlns:xlink="http://www.w3.org/1999/xlink" xlink:href="biodiversity_data_journal-2-e1156-g001_e.jpg" xlink:type="simple" position="float" orientation="portrait"/></fig><fig id="F719301" position="float" orientation="portrait"><label>Figure 1f.</label><caption><p>Vagina</p></caption><graphic xmlns:xlink="http://www.w3.org/1999/xlink" xlink:href="biodiversity_data_journal-2-e1156-g001_f.jpg" xlink:type="simple" position="float" orientation="portrait"/></fig></fig-group><fig-group id="F719302" position="float" orientation="portrait"><caption><p><italic><tp:taxon-name><tp:taxon-name-part taxon-name-part-type="genus">Axonchium</tp:taxon-name-part> <tp:taxon-name-part taxon-name-part-type="species">thoubalicum</tp:taxon-name-part></tp:taxon-name></italic> Dhanachand &amp; Jairajpuri, 1981 (Female, LM)</p></caption><fig id="F719312" position="float" orientation="portrait"><label>Figure 2a.</label><caption><p>Oviduct-uterus junction</p></caption><graphic xmlns:xlink="http://www.w3.org/1999/xlink" xlink:href="biodiversity_data_journal-2-e1156-g002_a.jpg" xlink:type="simple" position="float" orientation="portrait"/></fig><fig id="F719313" position="float" orientation="portrait"><label>Figure 2b.</label><caption><p>Caudal region</p></caption><graphic xmlns:xlink="http://www.w3.org/1999/xlink" xlink:href="biodiversity_data_journal-2-e1156-g002_b.jpg" xlink:type="simple" position="float" orientation="portrait"/></fig></fig-group><table-wrap id="T682317" position="float" orientation="portrait"><label>Table 2.</label><caption><p>Morphometrics of <italic><tp:taxon-name><tp:taxon-name-part taxon-name-part-type="genus">Axonchium</tp:taxon-name-part> <tp:taxon-name-part taxon-name-part-type="species">thoubalicum</tp:taxon-name-part></tp:taxon-name></italic> Dhanachand &amp; Jairajpuri, 1981, <italic><tp:taxon-name><tp:taxon-name-part taxon-name-part-type="genus">Belondira</tp:taxon-name-part> <tp:taxon-name-part taxon-name-part-type="species">murtazai</tp:taxon-name-part></tp:taxon-name></italic> Siddiqi, 1968 and <italic><tp:taxon-name><tp:taxon-name-part taxon-name-part-type="genus">Oxybelondira</tp:taxon-name-part> <tp:taxon-name-part taxon-name-part-type="species">paraperplexa</tp:taxon-name-part></tp:taxon-name></italic> Ahmad &amp; Jairajpuri, 1979 from Vietnam. All measurements in µm except L in mm.</p></caption><table rules="all" border="1"><tbody><tr><th rowspan="1" colspan="1" style="width:142px">Species</th><th rowspan="1" colspan="2" style="width:104px">
              <italic><tp:taxon-name><tp:taxon-name-part taxon-name-part-type="genus">Axonchium</tp:taxon-name-part> <tp:taxon-name-part taxon-name-part-type="species">thoubalicum</tp:taxon-name-part></tp:taxon-name></italic>
            </th><th rowspan="1" colspan="4" style="width:283px">
              <italic><tp:taxon-name><tp:taxon-name-part taxon-name-part-type="genus">Oxybelondira</tp:taxon-name-part> <tp:taxon-name-part taxon-name-part-type="species">paraperplexa</tp:taxon-name-part></tp:taxon-name></italic>
            </th></tr><tr><th rowspan="1" colspan="1" style="height:13px; width:142px">Natural Reserve</th><th rowspan="1" colspan="2" style="height:13px; width:104px">Cuc Phuong</th><th rowspan="1" colspan="2" style="height:13px; width:113px">Cuc Phuong</th><th rowspan="1" colspan="1" style="height:13px; width:94px">Phong Nha</th><th rowspan="1" colspan="1" style="height:13px; width:76px">Huu Lien</th></tr><tr><th rowspan="1" colspan="1" style="height:13px; width:142px">Province</th><th rowspan="1" colspan="2" style="height:13px; width:104px">Ninh Binh</th><th rowspan="1" colspan="2" style="height:13px; width:113px">Ninh Binh</th><th rowspan="1" colspan="1" style="height:13px; width:94px">Quang Binh</th><th rowspan="1" colspan="1" style="height:13px; width:76px">Lang Son</th></tr><tr><th rowspan="1" colspan="1" style="height:12px; width:142px">n</th><th rowspan="1" colspan="1" style="height:12px; width:104px">4♀♀</th><th rowspan="1" colspan="1" style="height:12px; width:76px">3♂♂</th><th rowspan="1" colspan="1" style="height:12px; width:38px">♂</th><th rowspan="1" colspan="1" style="height:12px; width:76px">12♀♀</th><th rowspan="1" colspan="1" style="height:12px; width:94px">2♀♀</th><th rowspan="1" colspan="1" style="height:12px; width:76px">6♀♀</th></tr><tr><th rowspan="1" colspan="1" style="height:12px; width:142px">Character</th><th rowspan="1" colspan="1" style="height:12px; width:104px"/><th rowspan="1" colspan="1" style="height:12px; width:76px"/><th rowspan="1" colspan="1" style="height:12px; width:38px"/><th rowspan="1" colspan="1" style="height:12px; width:76px"/><th rowspan="1" colspan="1" style="height:12px; width:94px"/><th rowspan="1" colspan="1" style="height:12px; width:76px"/></tr><tr><td rowspan="1" colspan="1" style="width:142px">L</td><td rowspan="1" colspan="1" style="width:104px">1.63 ± 0.12<break/>(1.50–1.75)</td><td rowspan="1" colspan="1" style="width:76px">0.83 ± 0.09 (0.77–0.94)</td><td rowspan="1" colspan="1" style="width:38px">1.54</td><td rowspan="1" colspan="1" style="width:76px">1.55 ± 0.07<break/>(1.46–1.68)</td><td rowspan="1" colspan="1" style="width:94px">1.51, 1.77</td><td rowspan="1" colspan="1" style="width:76px">1.44 ± 0.12<break/>(1.43–1.45)</td></tr><tr><td rowspan="1" colspan="1" style="width:142px">a</td><td rowspan="1" colspan="1" style="width:104px">35.3 ± 1.7<break/>(33–37)</td><td rowspan="1" colspan="1" style="width:76px">41.1 ± 5.2<break/>(38–47)</td><td rowspan="1" colspan="1" style="width:38px">59.4</td><td rowspan="1" colspan="1" style="width:76px">55.6 ± 3.9<break/>(50–62)</td><td rowspan="1" colspan="1" style="width:94px">44, 52</td><td rowspan="1" colspan="1" style="width:76px">46 ± 1.7<break/>(45–48)</td></tr><tr><td rowspan="1" colspan="1" style="width:142px">b</td><td rowspan="1" colspan="1" style="width:104px">2.5 ± 0.3<break/>(2.2–2.8)</td><td rowspan="1" colspan="1" style="width:76px">4.2 ± 0.5<break/>(3.9–4.8)</td><td rowspan="1" colspan="1" style="width:38px">5.1</td><td rowspan="1" colspan="1" style="width:76px">5.1 ± 0.1<break/>(4.9–5.4)</td><td rowspan="1" colspan="1" style="width:94px">4.7, 5.1</td><td rowspan="1" colspan="1" style="width:76px">5.2 ± 0.2<break/>(4.9–5.3)</td></tr><tr><td rowspan="1" colspan="1" style="width:142px">c</td><td rowspan="1" colspan="1" style="width:104px">59.9 ± 10.5<break/>(50–70)</td><td rowspan="1" colspan="1" style="width:76px">50.4 ± 3.0<break/>(47–53)</td><td rowspan="1" colspan="1" style="width:38px">15</td><td rowspan="1" colspan="1" style="width:76px">17.3 ± 4.1<break/>(14–21)</td><td rowspan="1" colspan="1" style="width:94px">14, 17</td><td rowspan="1" colspan="1" style="width:76px">15.3 ± 2.0<break/>(14–18)</td></tr><tr><td rowspan="1" colspan="1" style="width:142px">V/T</td><td rowspan="1" colspan="1" style="width:104px">53 ± 4.0<break/>(47–57)</td><td rowspan="1" colspan="1" style="width:76px">42 ± 9.8<break/>(31–49)</td><td rowspan="1" colspan="1" style="width:38px">?</td><td rowspan="1" colspan="1" style="width:76px">39 ± 2.0<break/>(36–41)</td><td rowspan="1" colspan="1" style="width:94px">37, 44</td><td rowspan="1" colspan="1" style="width:76px">39 ± 3<break/>(36–41)</td></tr><tr><td rowspan="1" colspan="1" style="width:142px">c’</td><td rowspan="1" colspan="1" style="width:104px">0.8 ± 0.1<break/>(0.7–1.0)</td><td rowspan="1" colspan="1" style="width:76px">1.1 ± 0.2<break/>(0.9–1.3)</td><td rowspan="1" colspan="1" style="width:38px">5</td><td rowspan="1" colspan="1" style="width:76px">4.5 ± 1.1<break/>(2.0–5.5)</td><td rowspan="1" colspan="1" style="width:94px">5.1, 5.4</td><td rowspan="1" colspan="1" style="width:76px">5.1 ± 0.9<break/>(4.1–5.9)</td></tr><tr><td rowspan="1" colspan="1" style="width:142px">Lip region diameter</td><td rowspan="1" colspan="1" style="width:104px">8</td><td rowspan="1" colspan="1" style="width:76px">5</td><td rowspan="1" colspan="1" style="width:38px">8</td><td rowspan="1" colspan="1" style="width:76px">8</td><td rowspan="1" colspan="1" style="width:94px">8</td><td rowspan="1" colspan="1" style="width:76px">7</td></tr><tr><td rowspan="1" colspan="1" style="width:142px">Odontostyle length</td><td rowspan="1" colspan="1" style="width:104px">9</td><td rowspan="1" colspan="1" style="width:76px">4.0 ± 1.0<break/>(3–5)</td><td rowspan="1" colspan="1" style="width:38px">8</td><td rowspan="1" colspan="1" style="width:76px">8</td><td rowspan="1" colspan="1" style="width:94px">8</td><td rowspan="1" colspan="1" style="width:76px">8</td></tr><tr><td rowspan="1" colspan="1" style="width:142px">Odontophore length</td><td rowspan="1" colspan="1" style="width:104px">10.5 ± 0.6<break/>(10–11)</td><td rowspan="1" colspan="1" style="width:76px">?</td><td rowspan="1" colspan="1" style="width:38px">9</td><td rowspan="1" colspan="1" style="width:76px">9</td><td rowspan="1" colspan="1" style="width:94px">8</td><td rowspan="1" colspan="1" style="width:76px">9</td></tr><tr><td rowspan="1" colspan="1" style="width:142px">Neck length</td><td rowspan="1" colspan="1" style="width:104px">645 ± 30<break/>(630–690)</td><td rowspan="1" colspan="1" style="width:76px">198 ± 2.5<break/>(19–200)</td><td rowspan="1" colspan="1" style="width:38px">302</td><td rowspan="1" colspan="1" style="width:76px">306 ± 11<break/>(295–335)</td><td rowspan="1" colspan="1" style="width:94px">324, 348</td><td rowspan="1" colspan="1" style="width:76px">280 ± 95<break/>(274–291)</td></tr><tr><td rowspan="1" colspan="1" style="width:142px">Pharyngeal<break/>expansion length</td><td rowspan="1" colspan="1" style="width:104px">425 ± 44<break/>(400–490)</td><td rowspan="1" colspan="1" style="width:76px">86.7 ± 5.8<break/>(80–90)</td><td rowspan="1" colspan="1" style="width:38px">150</td><td rowspan="1" colspan="1" style="width:76px">157 ± 10<break/>(145–175)</td><td rowspan="1" colspan="1" style="width:94px">170, 175</td><td rowspan="1" colspan="1" style="width:76px">155 ± 5<break/>(150–160)</td></tr><tr><td rowspan="1" colspan="1" style="width:142px">Body diam. at neck base</td><td rowspan="1" colspan="1" style="width:104px">47.0 ± 2.4<break/>(45–50)</td><td rowspan="1" colspan="1" style="width:76px">21.3 ± 0.6<break/>(21–22)</td><td rowspan="1" colspan="1" style="width:38px">28</td><td rowspan="1" colspan="1" style="width:76px">28.5 ± 2.0<break/>(25–32)</td><td rowspan="1" colspan="1" style="width:94px">28</td><td rowspan="1" colspan="1" style="width:76px">27.7 ± 2.5<break/>(25–30)</td></tr><tr><td rowspan="1" colspan="1" style="width:142px">Body diam. at mid-body</td><td rowspan="1" colspan="1" style="width:104px">46.0 ± 1.4<break/>(45–48)</td><td rowspan="1" colspan="1" style="width:76px">20.3 ± 0.6<break/>(20–21)</td><td rowspan="1" colspan="1" style="width:38px">26</td><td rowspan="1" colspan="1" style="width:76px">28.0 ± 2.4<break/>(24–32)</td><td rowspan="1" colspan="1" style="width:94px">32</td><td rowspan="1" colspan="1" style="width:76px">31.0 ± 1<break/>(30–32)</td></tr><tr><td rowspan="1" colspan="1" style="width:142px">Body diam. at cloaca</td><td rowspan="1" colspan="1" style="width:104px">33.0 ± 2.4<break/>(30–35)</td><td rowspan="1" colspan="1" style="width:76px">15.7 ± 0.6<break/>(15–16)</td><td rowspan="1" colspan="1" style="width:38px">20</td><td rowspan="1" colspan="1" style="width:76px">19.8 ± 0.6<break/>(18–20)</td><td rowspan="1" colspan="1" style="width:94px">20</td><td rowspan="1" colspan="1" style="width:76px">18.7 ± 1.1<break/>(18–20)</td></tr><tr><td rowspan="1" colspan="1" style="width:142px">Prerectum length</td><td rowspan="1" colspan="1" style="width:104px">160 ± 8.7<break/>(150–165)</td><td rowspan="1" colspan="1" style="width:76px">?</td><td rowspan="1" colspan="1" style="width:38px">?</td><td rowspan="1" colspan="1" style="width:76px">120 ± 20<break/>(80–130)</td><td rowspan="1" colspan="1" style="width:94px">80, 100</td><td rowspan="1" colspan="1" style="width:76px">65 ± 13.2<break/>(55–80)</td></tr><tr><td rowspan="1" colspan="1" style="width:142px">Rectum length</td><td rowspan="1" colspan="1" style="width:104px">27.8 ± 1.5<break/>(27–30)</td><td rowspan="1" colspan="1" style="width:76px">?</td><td rowspan="1" colspan="1" style="width:38px">?</td><td rowspan="1" colspan="1" style="width:76px">21.7 ± 2.8<break/>(18–25)</td><td rowspan="1" colspan="1" style="width:94px">20, 22</td><td rowspan="1" colspan="1" style="width:76px">40 ± 0<break/>(40–40)</td></tr><tr><td rowspan="1" colspan="1" style="width:142px">Tail length</td><td rowspan="1" colspan="1" style="width:104px">27.5 ± 2.9<break/>(25–30)</td><td rowspan="1" colspan="1" style="width:76px">16.7 ± 2.9<break/>(15–20)</td><td rowspan="1" colspan="1" style="width:38px">100</td><td rowspan="1" colspan="1" style="width:76px">96.8 ± 6.3<break/>(90–110)</td><td rowspan="1" colspan="1" style="width:94px">101, 108</td><td rowspan="1" colspan="1" style="width:76px">95 ± 12<break/>(82–106)</td></tr><tr><td rowspan="1" colspan="1" style="width:142px">Spicules length</td><td rowspan="1" colspan="1" style="width:104px">-</td><td rowspan="1" colspan="1" style="width:76px">20</td><td rowspan="1" colspan="1" style="width:38px">42</td><td rowspan="1" colspan="1" style="width:76px">-</td><td rowspan="1" colspan="1" style="width:94px">-</td><td rowspan="1" colspan="1" style="width:76px">-</td></tr><tr><td rowspan="1" colspan="1" style="width:142px">Ventro median supplements</td><td rowspan="1" colspan="1" style="width:104px">-</td><td rowspan="1" colspan="1" style="width:76px">2</td><td rowspan="1" colspan="1" style="width:38px">1</td><td rowspan="1" colspan="1" style="width:76px"/><td rowspan="1" colspan="1" style="width:94px">-</td><td rowspan="1" colspan="1" style="width:76px">-</td></tr></tbody></table></table-wrap></tp:treatment-sec><ref-list><ref id="B682505"><element-citation xmlns:xlink="http://www.w3.org/1999/xlink" publication-type="article" xlink:type="simple"><person-group person-group-type="author"><name name-style="western"><surname>Dhanachand</surname><given-names>C. H.</given-names></name><name name-style="western"><surname>Jairajpuri</surname><given-names>M. S.</given-names></name></person-group><year>1981</year><article-title>Description of male <italic><tp:taxon-name><tp:taxon-name-part taxon-name-part-type="genus">Axonchium</tp:taxon-name-part> <tp:taxon-name-part taxon-name-part-type="species">amplicolle</tp:taxon-name-part></tp:taxon-name></italic> and of two new species of <italic><tp:taxon-name><tp:taxon-name-part taxon-name-part-type="genus">Axonchium</tp:taxon-name-part></tp:taxon-name></italic> from Manipur, India.</article-title><source>Nematologica</source><volume>27</volume><fpage>95</fpage><lpage>102</lpage><pub-id pub-id-type="doi">10.1163/187529281X00098</pub-id></element-citation></ref><ref id="B682433"><element-citation xmlns:xlink="http://www.w3.org/1999/xlink" publication-type="article" xlink:type="simple"><person-group person-group-type="author"><name name-style="western"><surname>Gambhir</surname><given-names>R. K.</given-names></name><name name-style="western"><surname>Dhanachand</surname><given-names>Ch</given-names></name></person-group><year>1990</year><article-title>Nematodes of fruit plants in Manipur – VIII. One new and three known species of <italic><tp:taxon-name><tp:taxon-name-part taxon-name-part-type="genus">Axonchium</tp:taxon-name-part></tp:taxon-name></italic> (<tp:taxon-name><tp:taxon-name-part taxon-name-part-type="order">Dorylaimida</tp:taxon-name-part></tp:taxon-name>: <tp:taxon-name><tp:taxon-name-part taxon-name-part-type="family">Belondiridae</tp:taxon-name-part></tp:taxon-name>).</article-title><source>Current Nematology</source><volume>1</volume><fpage>163</fpage><lpage>166</lpage></element-citation></ref></ref-list></tp:taxon-treatment>
