# Supplementary material for: New data of three rare belondirid species (Nematoda, Dorylaimida, Belondiridae) from Vietnam, with the first record and description of the male of Oxybelondira paraperplexa Ahmad & Jairajpuri, 1979
Source: Biodivers Data J. 2014 Aug 11;(2):e1156. doi: 10.3897/BDJ.2.e1156 (PMC4152832; doi:10.3897/BDJ.2.e1156)
Supplement: XML Treatment for Belondira murtazai [file BDJ.2.e1156-treatment2.xml]

<!DOCTYPE tp:taxon-treatment
  PUBLIC "-//TaxonX//DTD Taxonomic Treatment Publishing DTD v0 20100105//EN" "tax-treatment-NSO.dtd">
<tp:taxon-treatment xmlns:tp="http://www.plazi.org/taxpub"><tp:treatment-meta><mixed-citation publication-type="journal"><person-group><name><surname>Nguyen</surname><given-names>Duong Thi Anh</given-names></name><name><surname>Vu</surname><given-names>Tam Thi Thanh</given-names></name><name><surname>Bonkowski</surname><given-names>Michael</given-names></name><name><surname>Peña-Santiago</surname><given-names>Reyes</given-names></name></person-group><article-title>New data of three rare belondirid species (<tp:taxon-name><tp:taxon-name-part taxon-name-part-type="phylum">Nematoda</tp:taxon-name-part></tp:taxon-name>, <tp:taxon-name><tp:taxon-name-part taxon-name-part-type="order">Dorylaimida</tp:taxon-name-part></tp:taxon-name>, <tp:taxon-name><tp:taxon-name-part taxon-name-part-type="family">Belondiridae</tp:taxon-name-part></tp:taxon-name>) from Vietnam, with the first record and description of the male of <italic><tp:taxon-name><tp:taxon-name-part taxon-name-part-type="genus">Oxybelondira</tp:taxon-name-part> <tp:taxon-name-part taxon-name-part-type="species">paraperplexa</tp:taxon-name-part></tp:taxon-name></italic> Ahmad &amp; Jairajpuri, 1979</article-title><source>Biodivers Data J</source><day>11</day><month>8</month><year>2014</year><volume>2014</volume><issue>2</issue><pub-id pub-id-type="doi">10.3897/BDJ.2.e1156</pub-id></mixed-citation></tp:treatment-meta><tp:nomenclature><tp:taxon-name>
            <tp:taxon-name-part taxon-name-part-type="genus">Belondira</tp:taxon-name-part>
            <tp:taxon-name-part taxon-name-part-type="species">murtazai</tp:taxon-name-part>
          </tp:taxon-name><tp:taxon-authority>Siddiqi, 1968</tp:taxon-authority><tp:nomenclature-citation-list><tp:nomenclature-citation><tp:taxon-name><tp:taxon-name-part taxon-name-part-type="genus">Belondira</tp:taxon-name-part> <tp:taxon-name-part taxon-name-part-type="species">rafiqi</tp:taxon-name-part></tp:taxon-name><comment><xref ref-type="bibr" rid="B682384">Suryawanshi 1972</xref>, by <xref ref-type="bibr" rid="B682493">Ferris et al. (1983)</xref>, syn.</comment></tp:nomenclature-citation></tp:nomenclature-citation-list></tp:nomenclature><tp:treatment-sec sec-type="materials"><title>Materials</title><list list-type="alpha-lower" list-content="occurrences"><list-item><p><bold>Type status:</bold> <named-content xmlns:xlink="http://www.w3.org/1999/xlink" content-type="dwc:typeStatus" xlink:type="simple">Other material</named-content>. <bold>Occurrence:</bold> recordedBy: <named-content xmlns:xlink="http://www.w3.org/1999/xlink" content-type="dwc:recordedBy" xlink:type="simple">Nguyen T. A. D</named-content>; individualCount: <named-content xmlns:xlink="http://www.w3.org/1999/xlink" content-type="dwc:individualCount" xlink:type="simple">4</named-content>; sex: <named-content xmlns:xlink="http://www.w3.org/1999/xlink" content-type="dwc:sex" xlink:type="simple">3 males, 1 female</named-content>; <bold>Location:</bold> country: <named-content xmlns:xlink="http://www.w3.org/1999/xlink" content-type="dwc:country" xlink:type="simple">Cuc Phuong National Park, Vietnam</named-content>; stateProvince: <named-content xmlns:xlink="http://www.w3.org/1999/xlink" content-type="dwc:stateProvince" xlink:type="simple">Ninh Binh</named-content>; verbatimLocality: <named-content xmlns:xlink="http://www.w3.org/1999/xlink" content-type="dwc:verbatimLocality" xlink:type="simple">in soil around roots of <italic><tp:taxon-name><tp:taxon-name-part taxon-name-part-type="genus">Parashorea</tp:taxon-name-part> <tp:taxon-name-part taxon-name-part-type="species">chinensis</tp:taxon-name-part></tp:taxon-name></italic> in karst forest.</named-content>; verbatimElevation: <named-content xmlns:xlink="http://www.w3.org/1999/xlink" content-type="dwc:verbatimElevation" xlink:type="simple">300-500m</named-content>; verbatimLatitude: <named-content xmlns:xlink="http://www.w3.org/1999/xlink" content-type="dwc:verbatimLatitude" xlink:type="simple">20°19’28’’ N</named-content>; verbatimLongitude: <named-content xmlns:xlink="http://www.w3.org/1999/xlink" content-type="dwc:verbatimLongitude" xlink:type="simple">105°39’30’’ E</named-content>; decimalLatitude: <named-content xmlns:xlink="http://www.w3.org/1999/xlink" content-type="dwc:decimalLatitude" xlink:type="simple">20.3244444</named-content>; decimalLongitude: <named-content xmlns:xlink="http://www.w3.org/1999/xlink" content-type="dwc:decimalLongitude" xlink:type="simple">105.6583333</named-content>; <bold>Event:</bold> eventDate: <named-content xmlns:xlink="http://www.w3.org/1999/xlink" content-type="dwc:eventDate" xlink:type="simple">August, 2009</named-content>; <bold>Record Level:</bold> collectionID: <named-content xmlns:xlink="http://www.w3.org/1999/xlink" content-type="dwc:collectionID" xlink:type="simple">Cuc Phuong 1.1 (38); Cuc Phuong 4.3 (23)</named-content>; institutionCode: <named-content xmlns:xlink="http://www.w3.org/1999/xlink" content-type="dwc:institutionCode" xlink:type="simple">IEBR</named-content>; collectionCode: <named-content xmlns:xlink="http://www.w3.org/1999/xlink" content-type="dwc:collectionCode" xlink:type="simple">Nematode</named-content></p></list-item></list></tp:treatment-sec><tp:treatment-sec sec-type="Description"><title>Description</title><p><bold>Specimens examined (n=4):</bold> One female and three males in good condition (Fig. <xref ref-type="fig" rid="F719257">3</xref>).</p><p><bold>Mesurements:</bold> See Table <xref ref-type="table" rid="T682317">2</xref>.</p><p><bold>Adult:</bold> Slender to very slender nematodes of small size. Habitus upon fixation nearly straight in female and slightly curved ventrad in males, especially in posterior body region. Body cylindrical, tapering towards both ends, but more so towards the anterior extremity. Cuticle thin, bearing fine transverse striations throughout the body. Lateral chords 4 µm wide, occupying ca one-fifth (20%) of mid-body diameter. Lip region continuous, tapering, somewhat truncate, 1.7 times as wide as high and <italic>ca</italic> one-fourth (25%) of body diameter at neck base; labial framework weakly sclerotized; lips amalgamated, with low papillae. Amphid fovea difficult to observe in the specimens examined. Odontostyle very short and narrow, but having perceptible lumen and aperture. Guiding ring simple. Pharynx consisting of a slender and weakly muscular anterior region which enlarges rather abruptly, pharyngeal expansion nearly cylindrical, occupying about one-half of total neck length and surrounded by a weak but well distinguishable spiral muscular sheath. Cardia rounded conoid, enveloped by the intestinal wall.</p><p><bold>Female:</bold> Genital system mono-opisthodelphic. Anterior branch rudimentary, reduced to a uterine sac up to 1.5 times the corresponding body diameter long. Posterior branch well developed, but the detailed composition of its tract indistinguishable in the only one specimen examined. Tail rounded, slightly clavate, with the outer cuticle layer visibly thickened and showing radial striation.</p><p><bold>Male:</bold> Genital system diorchic, with opposite testes. In addition to the ad-cloacal pair, situated at 5 µm from cloacal aperture, there are two ventromedian supplements, the posteriormost of which is located out of the range of the spicules, at 45 µm from the ad-cloacal pair. Spicules dorylaimoid, slightly curved ventral, 6.3 times as long as wide and 1.2 times as long as anal body diameter. Lateral guiding pieces difficult to observe. Tail short and rounded,  visibly concaveventrally, the outer cuticle layer less expanded than in the female. Caudal pores, if present, obscure.</p></tp:treatment-sec><tp:treatment-sec sec-type="Distribution"><title>Distribution</title><p><italic><tp:taxon-name><tp:taxon-name-part taxon-name-part-type="genus">Belondira</tp:taxon-name-part> <tp:taxon-name-part taxon-name-part-type="species">murtazai</tp:taxon-name-part></tp:taxon-name></italic> <xref ref-type="bibr" rid="B682404">Siddiqi 1968</xref> was collected in Cuc Phuong National Park, in soil around roots of <italic><tp:taxon-name><tp:taxon-name-part taxon-name-part-type="genus">Parashorea</tp:taxon-name-part> <tp:taxon-name-part taxon-name-part-type="species">chinensis</tp:taxon-name-part></tp:taxon-name></italic> in karst forest.</p></tp:treatment-sec><tp:treatment-sec sec-type="Taxon discussion"><title>Taxon discussion</title><p>Above description fits very well the original one of this species by <xref ref-type="bibr" rid="B682404">Siddiqi (1968)</xref> and the revised one by <xref ref-type="bibr" rid="B682493">Ferris et al. (1983)</xref>, the latter based on the study of type material. A few minor differences, however, may be noted in the morphometrics of Indian and Vietnamese populations, but their ranges widely overlap, for instance slightly smaller general size (L = 0.77–0.94 <italic>vs</italic> 0.85–1.06 mm in type material as described by Siddiqi) and somewhat longer odontostyle (3–5 <italic>vs</italic> 3–4 µm). A major tentative difference between both populations is the length of the prevulval uterine sac (up to 1.5 <italic>vs</italic> 2.3–3.0 times the body diameter); nevertheless, the morphometrics given by Siddiqi certainly covers only a few out of the 12 female paratypes as Ferris et al., who examined two female paratypes loaned by Siddiqi, stated (p. 26) that the “anterior uterine branch is 1.7–2.0 body widths long”, and their Fig. 11E shows that this structure is hardly more than 1.5 times the body diameter. Ferris et al. (<italic>op. cit.</italic>) regarded <italic><tp:taxon-name><tp:taxon-name-part taxon-name-part-type="genus">Belondira</tp:taxon-name-part> <tp:taxon-name-part taxon-name-part-type="species">rafiqi</tp:taxon-name-part></tp:taxon-name></italic> Suryawanshi, 1972, also recorded in India, as a junior synonym of <italic><tp:taxon-name><tp:taxon-name-part taxon-name-part-type="genus">Belondira</tp:taxon-name-part> <tp:taxon-name-part taxon-name-part-type="species">murtazai</tp:taxon-name-part></tp:taxon-name></italic>, a decision that seems to be well supported and is herein followed.</p></tp:treatment-sec><tp:treatment-sec sec-type="Notes"><title>Notes</title><p>This is the first record of this genus and this species in Vietnam, which might display a Oriental biogeographical range.</p></tp:treatment-sec><tp:treatment-sec><!--Section generated to contain objects referenced in tp:taxon-treatment.--><fig-group id="F719257" position="float" orientation="portrait"><caption><p><italic><tp:taxon-name><tp:taxon-name-part taxon-name-part-type="genus">Belondira</tp:taxon-name-part> <tp:taxon-name-part taxon-name-part-type="species">murtazai</tp:taxon-name-part></tp:taxon-name></italic> Siddiqi, 1968 (LM)</p></caption><fig id="F719262" position="float" orientation="portrait"><label>Figure 3a.</label><caption><p>Male entire</p></caption><graphic xmlns:xlink="http://www.w3.org/1999/xlink" xlink:href="biodiversity_data_journal-2-e1156-g003_a.jpg" xlink:type="simple" position="float" orientation="portrait"/></fig><fig id="F719263" position="float" orientation="portrait"><label>Figure 3b.</label><caption><p>Female entire</p></caption><graphic xmlns:xlink="http://www.w3.org/1999/xlink" xlink:href="biodiversity_data_journal-2-e1156-g003_b.jpg" xlink:type="simple" position="float" orientation="portrait"/></fig><fig id="F719264" position="float" orientation="portrait"><label>Figure 3c.</label><caption><p>Male anterior region</p></caption><graphic xmlns:xlink="http://www.w3.org/1999/xlink" xlink:href="biodiversity_data_journal-2-e1156-g003_c.jpg" xlink:type="simple" position="float" orientation="portrait"/></fig><fig id="F719265" position="float" orientation="portrait"><label>Figure 3d.</label><caption><p>Male pharyngo-intestinal junction</p></caption><graphic xmlns:xlink="http://www.w3.org/1999/xlink" xlink:href="biodiversity_data_journal-2-e1156-g003_d.jpg" xlink:type="simple" position="float" orientation="portrait"/></fig><fig id="F719266" position="float" orientation="portrait"><label>Figure 3e.</label><caption><p>Vagina and anterior uterine sac (ventral view)</p></caption><graphic xmlns:xlink="http://www.w3.org/1999/xlink" xlink:href="biodiversity_data_journal-2-e1156-g003_e.jpg" xlink:type="simple" position="float" orientation="portrait"/></fig><fig id="F719267" position="float" orientation="portrait"><label>Figure 3f.</label><caption><p>Male posterior caudal region and spicules</p></caption><graphic xmlns:xlink="http://www.w3.org/1999/xlink" xlink:href="biodiversity_data_journal-2-e1156-g003_f.jpg" xlink:type="simple" position="float" orientation="portrait"/></fig></fig-group><table-wrap id="T682317" position="float" orientation="portrait"><label>Table 2.</label><caption><p>Morphometrics of <italic><tp:taxon-name><tp:taxon-name-part taxon-name-part-type="genus">Axonchium</tp:taxon-name-part> <tp:taxon-name-part taxon-name-part-type="species">thoubalicum</tp:taxon-name-part></tp:taxon-name></italic> Dhanachand &amp; Jairajpuri, 1981, <italic><tp:taxon-name><tp:taxon-name-part taxon-name-part-type="genus">Belondira</tp:taxon-name-part> <tp:taxon-name-part taxon-name-part-type="species">murtazai</tp:taxon-name-part></tp:taxon-name></italic> Siddiqi, 1968 and <italic><tp:taxon-name><tp:taxon-name-part taxon-name-part-type="genus">Oxybelondira</tp:taxon-name-part> <tp:taxon-name-part taxon-name-part-type="species">paraperplexa</tp:taxon-name-part></tp:taxon-name></italic> Ahmad &amp; Jairajpuri, 1979 from Vietnam. All measurements in µm except L in mm.</p></caption><table rules="all" border="1"><tbody><tr><th rowspan="1" colspan="1" style="width:142px">Species</th><th rowspan="1" colspan="2" style="width:104px">
              <italic><tp:taxon-name><tp:taxon-name-part taxon-name-part-type="genus">Axonchium</tp:taxon-name-part> <tp:taxon-name-part taxon-name-part-type="species">thoubalicum</tp:taxon-name-part></tp:taxon-name></italic>
            </th><th rowspan="1" colspan="4" style="width:283px">
              <italic><tp:taxon-name><tp:taxon-name-part taxon-name-part-type="genus">Oxybelondira</tp:taxon-name-part> <tp:taxon-name-part taxon-name-part-type="species">paraperplexa</tp:taxon-name-part></tp:taxon-name></italic>
            </th></tr><tr><th rowspan="1" colspan="1" style="height:13px; width:142px">Natural Reserve</th><th rowspan="1" colspan="2" style="height:13px; width:104px">Cuc Phuong</th><th rowspan="1" colspan="2" style="height:13px; width:113px">Cuc Phuong</th><th rowspan="1" colspan="1" style="height:13px; width:94px">Phong Nha</th><th rowspan="1" colspan="1" style="height:13px; width:76px">Huu Lien</th></tr><tr><th rowspan="1" colspan="1" style="height:13px; width:142px">Province</th><th rowspan="1" colspan="2" style="height:13px; width:104px">Ninh Binh</th><th rowspan="1" colspan="2" style="height:13px; width:113px">Ninh Binh</th><th rowspan="1" colspan="1" style="height:13px; width:94px">Quang Binh</th><th rowspan="1" colspan="1" style="height:13px; width:76px">Lang Son</th></tr><tr><th rowspan="1" colspan="1" style="height:12px; width:142px">n</th><th rowspan="1" colspan="1" style="height:12px; width:104px">4♀♀</th><th rowspan="1" colspan="1" style="height:12px; width:76px">3♂♂</th><th rowspan="1" colspan="1" style="height:12px; width:38px">♂</th><th rowspan="1" colspan="1" style="height:12px; width:76px">12♀♀</th><th rowspan="1" colspan="1" style="height:12px; width:94px">2♀♀</th><th rowspan="1" colspan="1" style="height:12px; width:76px">6♀♀</th></tr><tr><th rowspan="1" colspan="1" style="height:12px; width:142px">Character</th><th rowspan="1" colspan="1" style="height:12px; width:104px"/><th rowspan="1" colspan="1" style="height:12px; width:76px"/><th rowspan="1" colspan="1" style="height:12px; width:38px"/><th rowspan="1" colspan="1" style="height:12px; width:76px"/><th rowspan="1" colspan="1" style="height:12px; width:94px"/><th rowspan="1" colspan="1" style="height:12px; width:76px"/></tr><tr><td rowspan="1" colspan="1" style="width:142px">L</td><td rowspan="1" colspan="1" style="width:104px">1.63 ± 0.12<break/>(1.50–1.75)</td><td rowspan="1" colspan="1" style="width:76px">0.83 ± 0.09 (0.77–0.94)</td><td rowspan="1" colspan="1" style="width:38px">1.54</td><td rowspan="1" colspan="1" style="width:76px">1.55 ± 0.07<break/>(1.46–1.68)</td><td rowspan="1" colspan="1" style="width:94px">1.51, 1.77</td><td rowspan="1" colspan="1" style="width:76px">1.44 ± 0.12<break/>(1.43–1.45)</td></tr><tr><td rowspan="1" colspan="1" style="width:142px">a</td><td rowspan="1" colspan="1" style="width:104px">35.3 ± 1.7<break/>(33–37)</td><td rowspan="1" colspan="1" style="width:76px">41.1 ± 5.2<break/>(38–47)</td><td rowspan="1" colspan="1" style="width:38px">59.4</td><td rowspan="1" colspan="1" style="width:76px">55.6 ± 3.9<break/>(50–62)</td><td rowspan="1" colspan="1" style="width:94px">44, 52</td><td rowspan="1" colspan="1" style="width:76px">46 ± 1.7<break/>(45–48)</td></tr><tr><td rowspan="1" colspan="1" style="width:142px">b</td><td rowspan="1" colspan="1" style="width:104px">2.5 ± 0.3<break/>(2.2–2.8)</td><td rowspan="1" colspan="1" style="width:76px">4.2 ± 0.5<break/>(3.9–4.8)</td><td rowspan="1" colspan="1" style="width:38px">5.1</td><td rowspan="1" colspan="1" style="width:76px">5.1 ± 0.1<break/>(4.9–5.4)</td><td rowspan="1" colspan="1" style="width:94px">4.7, 5.1</td><td rowspan="1" colspan="1" style="width:76px">5.2 ± 0.2<break/>(4.9–5.3)</td></tr><tr><td rowspan="1" colspan="1" style="width:142px">c</td><td rowspan="1" colspan="1" style="width:104px">59.9 ± 10.5<break/>(50–70)</td><td rowspan="1" colspan="1" style="width:76px">50.4 ± 3.0<break/>(47–53)</td><td rowspan="1" colspan="1" style="width:38px">15</td><td rowspan="1" colspan="1" style="width:76px">17.3 ± 4.1<break/>(14–21)</td><td rowspan="1" colspan="1" style="width:94px">14, 17</td><td rowspan="1" colspan="1" style="width:76px">15.3 ± 2.0<break/>(14–18)</td></tr><tr><td rowspan="1" colspan="1" style="width:142px">V/T</td><td rowspan="1" colspan="1" style="width:104px">53 ± 4.0<break/>(47–57)</td><td rowspan="1" colspan="1" style="width:76px">42 ± 9.8<break/>(31–49)</td><td rowspan="1" colspan="1" style="width:38px">?</td><td rowspan="1" colspan="1" style="width:76px">39 ± 2.0<break/>(36–41)</td><td rowspan="1" colspan="1" style="width:94px">37, 44</td><td rowspan="1" colspan="1" style="width:76px">39 ± 3<break/>(36–41)</td></tr><tr><td rowspan="1" colspan="1" style="width:142px">c’</td><td rowspan="1" colspan="1" style="width:104px">0.8 ± 0.1<break/>(0.7–1.0)</td><td rowspan="1" colspan="1" style="width:76px">1.1 ± 0.2<break/>(0.9–1.3)</td><td rowspan="1" colspan="1" style="width:38px">5</td><td rowspan="1" colspan="1" style="width:76px">4.5 ± 1.1<break/>(2.0–5.5)</td><td rowspan="1" colspan="1" style="width:94px">5.1, 5.4</td><td rowspan="1" colspan="1" style="width:76px">5.1 ± 0.9<break/>(4.1–5.9)</td></tr><tr><td rowspan="1" colspan="1" style="width:142px">Lip region diameter</td><td rowspan="1" colspan="1" style="width:104px">8</td><td rowspan="1" colspan="1" style="width:76px">5</td><td rowspan="1" colspan="1" style="width:38px">8</td><td rowspan="1" colspan="1" style="width:76px">8</td><td rowspan="1" colspan="1" style="width:94px">8</td><td rowspan="1" colspan="1" style="width:76px">7</td></tr><tr><td rowspan="1" colspan="1" style="width:142px">Odontostyle length</td><td rowspan="1" colspan="1" style="width:104px">9</td><td rowspan="1" colspan="1" style="width:76px">4.0 ± 1.0<break/>(3–5)</td><td rowspan="1" colspan="1" style="width:38px">8</td><td rowspan="1" colspan="1" style="width:76px">8</td><td rowspan="1" colspan="1" style="width:94px">8</td><td rowspan="1" colspan="1" style="width:76px">8</td></tr><tr><td rowspan="1" colspan="1" style="width:142px">Odontophore length</td><td rowspan="1" colspan="1" style="width:104px">10.5 ± 0.6<break/>(10–11)</td><td rowspan="1" colspan="1" style="width:76px">?</td><td rowspan="1" colspan="1" style="width:38px">9</td><td rowspan="1" colspan="1" style="width:76px">9</td><td rowspan="1" colspan="1" style="width:94px">8</td><td rowspan="1" colspan="1" style="width:76px">9</td></tr><tr><td rowspan="1" colspan="1" style="width:142px">Neck length</td><td rowspan="1" colspan="1" style="width:104px">645 ± 30<break/>(630–690)</td><td rowspan="1" colspan="1" style="width:76px">198 ± 2.5<break/>(19–200)</td><td rowspan="1" colspan="1" style="width:38px">302</td><td rowspan="1" colspan="1" style="width:76px">306 ± 11<break/>(295–335)</td><td rowspan="1" colspan="1" style="width:94px">324, 348</td><td rowspan="1" colspan="1" style="width:76px">280 ± 95<break/>(274–291)</td></tr><tr><td rowspan="1" colspan="1" style="width:142px">Pharyngeal<break/>expansion length</td><td rowspan="1" colspan="1" style="width:104px">425 ± 44<break/>(400–490)</td><td rowspan="1" colspan="1" style="width:76px">86.7 ± 5.8<break/>(80–90)</td><td rowspan="1" colspan="1" style="width:38px">150</td><td rowspan="1" colspan="1" style="width:76px">157 ± 10<break/>(145–175)</td><td rowspan="1" colspan="1" style="width:94px">170, 175</td><td rowspan="1" colspan="1" style="width:76px">155 ± 5<break/>(150–160)</td></tr><tr><td rowspan="1" colspan="1" style="width:142px">Body diam. at neck base</td><td rowspan="1" colspan="1" style="width:104px">47.0 ± 2.4<break/>(45–50)</td><td rowspan="1" colspan="1" style="width:76px">21.3 ± 0.6<break/>(21–22)</td><td rowspan="1" colspan="1" style="width:38px">28</td><td rowspan="1" colspan="1" style="width:76px">28.5 ± 2.0<break/>(25–32)</td><td rowspan="1" colspan="1" style="width:94px">28</td><td rowspan="1" colspan="1" style="width:76px">27.7 ± 2.5<break/>(25–30)</td></tr><tr><td rowspan="1" colspan="1" style="width:142px">Body diam. at mid-body</td><td rowspan="1" colspan="1" style="width:104px">46.0 ± 1.4<break/>(45–48)</td><td rowspan="1" colspan="1" style="width:76px">20.3 ± 0.6<break/>(20–21)</td><td rowspan="1" colspan="1" style="width:38px">26</td><td rowspan="1" colspan="1" style="width:76px">28.0 ± 2.4<break/>(24–32)</td><td rowspan="1" colspan="1" style="width:94px">32</td><td rowspan="1" colspan="1" style="width:76px">31.0 ± 1<break/>(30–32)</td></tr><tr><td rowspan="1" colspan="1" style="width:142px">Body diam. at cloaca</td><td rowspan="1" colspan="1" style="width:104px">33.0 ± 2.4<break/>(30–35)</td><td rowspan="1" colspan="1" style="width:76px">15.7 ± 0.6<break/>(15–16)</td><td rowspan="1" colspan="1" style="width:38px">20</td><td rowspan="1" colspan="1" style="width:76px">19.8 ± 0.6<break/>(18–20)</td><td rowspan="1" colspan="1" style="width:94px">20</td><td rowspan="1" colspan="1" style="width:76px">18.7 ± 1.1<break/>(18–20)</td></tr><tr><td rowspan="1" colspan="1" style="width:142px">Prerectum length</td><td rowspan="1" colspan="1" style="width:104px">160 ± 8.7<break/>(150–165)</td><td rowspan="1" colspan="1" style="width:76px">?</td><td rowspan="1" colspan="1" style="width:38px">?</td><td rowspan="1" colspan="1" style="width:76px">120 ± 20<break/>(80–130)</td><td rowspan="1" colspan="1" style="width:94px">80, 100</td><td rowspan="1" colspan="1" style="width:76px">65 ± 13.2<break/>(55–80)</td></tr><tr><td rowspan="1" colspan="1" style="width:142px">Rectum length</td><td rowspan="1" colspan="1" style="width:104px">27.8 ± 1.5<break/>(27–30)</td><td rowspan="1" colspan="1" style="width:76px">?</td><td rowspan="1" colspan="1" style="width:38px">?</td><td rowspan="1" colspan="1" style="width:76px">21.7 ± 2.8<break/>(18–25)</td><td rowspan="1" colspan="1" style="width:94px">20, 22</td><td rowspan="1" colspan="1" style="width:76px">40 ± 0<break/>(40–40)</td></tr><tr><td rowspan="1" colspan="1" style="width:142px">Tail length</td><td rowspan="1" colspan="1" style="width:104px">27.5 ± 2.9<break/>(25–30)</td><td rowspan="1" colspan="1" style="width:76px">16.7 ± 2.9<break/>(15–20)</td><td rowspan="1" colspan="1" style="width:38px">100</td><td rowspan="1" colspan="1" style="width:76px">96.8 ± 6.3<break/>(90–110)</td><td rowspan="1" colspan="1" style="width:94px">101, 108</td><td rowspan="1" colspan="1" style="width:76px">95 ± 12<break/>(82–106)</td></tr><tr><td rowspan="1" colspan="1" style="width:142px">Spicules length</td><td rowspan="1" colspan="1" style="width:104px">-</td><td rowspan="1" colspan="1" style="width:76px">20</td><td rowspan="1" colspan="1" style="width:38px">42</td><td rowspan="1" colspan="1" style="width:76px">-</td><td rowspan="1" colspan="1" style="width:94px">-</td><td rowspan="1" colspan="1" style="width:76px">-</td></tr><tr><td rowspan="1" colspan="1" style="width:142px">Ventro median supplements</td><td rowspan="1" colspan="1" style="width:104px">-</td><td rowspan="1" colspan="1" style="width:76px">2</td><td rowspan="1" colspan="1" style="width:38px">1</td><td rowspan="1" colspan="1" style="width:76px"/><td rowspan="1" colspan="1" style="width:94px">-</td><td rowspan="1" colspan="1" style="width:76px">-</td></tr></tbody></table></table-wrap></tp:treatment-sec><ref-list><ref id="B682384"><element-citation xmlns:xlink="http://www.w3.org/1999/xlink" publication-type="article" xlink:type="simple"><person-group person-group-type="author"><name name-style="western"><surname>Suryawanshi</surname><given-names>M. V</given-names></name></person-group><year>1972</year><article-title>Five new species of <italic><tp:taxon-name><tp:taxon-name-part taxon-name-part-type="genus">Belondira</tp:taxon-name-part></tp:taxon-name></italic> Thorne, 1939 and <italic><tp:taxon-name><tp:taxon-name-part taxon-name-part-type="genus">Porternema</tp:taxon-name-part> <tp:taxon-name-part taxon-name-part-type="species">goodi</tp:taxon-name-part></tp:taxon-name></italic> n. gen., n. sp. (<tp:taxon-name><tp:taxon-name-part taxon-name-part-type="phylum">Nematoda</tp:taxon-name-part></tp:taxon-name>: <tp:taxon-name><tp:taxon-name-part taxon-name-part-type="superfamily">Belondiroidea</tp:taxon-name-part></tp:taxon-name>) from Marathwada, India.</article-title><source>Nematologica</source><volume>18</volume><fpage>44</fpage><lpage>58</lpage><pub-id pub-id-type="doi">10.1163/187529272X00241</pub-id></element-citation></ref><ref id="B682493"><element-citation xmlns:xlink="http://www.w3.org/1999/xlink" publication-type="article" xlink:type="simple"><person-group person-group-type="author"><name name-style="western"><surname>Ferris</surname><given-names>V. R</given-names></name><name name-style="western"><surname>Ferris</surname><given-names>J. M</given-names></name><name name-style="western"><surname>Goseco</surname><given-names>C. G.</given-names></name></person-group><year>1983</year><article-title>Revision of <italic><tp:taxon-name><tp:taxon-name-part taxon-name-part-type="genus">Belondira</tp:taxon-name-part></tp:taxon-name></italic> and notes on <italic><tp:taxon-name><tp:taxon-name-part taxon-name-part-type="genus">Oxybelondira</tp:taxon-name-part></tp:taxon-name></italic> in <tp:taxon-name><tp:taxon-name-part taxon-name-part-type="family">Belondiridae</tp:taxon-name-part></tp:taxon-name>, <tp:taxon-name><tp:taxon-name-part taxon-name-part-type="superfamily">Belondiroidea</tp:taxon-name-part></tp:taxon-name> (<tp:taxon-name><tp:taxon-name-part taxon-name-part-type="phylum">Nematoda</tp:taxon-name-part></tp:taxon-name>: <tp:taxon-name><tp:taxon-name-part taxon-name-part-type="order">Dorylaimida</tp:taxon-name-part></tp:taxon-name>).</article-title><source>Research Bulletin Agricultural Experiment Station, West Lafayette, Indiana</source><volume>979</volume><fpage>47 pp</fpage></element-citation></ref><ref id="B682404"><element-citation xmlns:xlink="http://www.w3.org/1999/xlink" publication-type="article" xlink:type="simple"><person-group person-group-type="author"><name name-style="western"><surname>Siddiqi</surname><given-names>M. R</given-names></name></person-group><year>1968</year><article-title>Five new species of <tp:taxon-name><tp:taxon-name-part taxon-name-part-type="superfamily">Belondiroidea</tp:taxon-name-part></tp:taxon-name> (<tp:taxon-name><tp:taxon-name-part taxon-name-part-type="phylum">Nematoda</tp:taxon-name-part></tp:taxon-name>) from Sibsagar, India, with a revised classification of the superfamily</article-title><source>Proceedings of the Helminthological Society of Washington</source><volume>35</volume><fpage>248</fpage><lpage>258</lpage></element-citation></ref></ref-list></tp:taxon-treatment>
