# Supplementary material for: New data of three rare belondirid species (Nematoda, Dorylaimida, Belondiridae) from Vietnam, with the first record and description of the male of Oxybelondira paraperplexa Ahmad & Jairajpuri, 1979
Source: Biodivers Data J. 2014 Aug 11;(2):e1156. doi: 10.3897/BDJ.2.e1156 (PMC4152832; doi:10.3897/BDJ.2.e1156)
Supplement: XML Treatment for Oxybelondira paraperplexa [file BDJ.2.e1156-treatment3.xml]

<!DOCTYPE tp:taxon-treatment
  PUBLIC "-//TaxonX//DTD Taxonomic Treatment Publishing DTD v0 20100105//EN" "tax-treatment-NSO.dtd">
<tp:taxon-treatment xmlns:tp="http://www.plazi.org/taxpub"><tp:treatment-meta><mixed-citation publication-type="journal"><person-group><name><surname>Nguyen</surname><given-names>Duong Thi Anh</given-names></name><name><surname>Vu</surname><given-names>Tam Thi Thanh</given-names></name><name><surname>Bonkowski</surname><given-names>Michael</given-names></name><name><surname>Peña-Santiago</surname><given-names>Reyes</given-names></name></person-group><article-title>New data of three rare belondirid species (<tp:taxon-name><tp:taxon-name-part taxon-name-part-type="phylum">Nematoda</tp:taxon-name-part></tp:taxon-name>, <tp:taxon-name><tp:taxon-name-part taxon-name-part-type="order">Dorylaimida</tp:taxon-name-part></tp:taxon-name>, <tp:taxon-name><tp:taxon-name-part taxon-name-part-type="family">Belondiridae</tp:taxon-name-part></tp:taxon-name>) from Vietnam, with the first record and description of the male of <italic><tp:taxon-name><tp:taxon-name-part taxon-name-part-type="genus">Oxybelondira</tp:taxon-name-part> <tp:taxon-name-part taxon-name-part-type="species">paraperplexa</tp:taxon-name-part></tp:taxon-name></italic> Ahmad &amp; Jairajpuri, 1979</article-title><source>Biodivers Data J</source><day>11</day><month>8</month><year>2014</year><volume>2014</volume><issue>2</issue><pub-id pub-id-type="doi">10.3897/BDJ.2.e1156</pub-id></mixed-citation></tp:treatment-meta><tp:nomenclature><tp:taxon-name>
            <tp:taxon-name-part taxon-name-part-type="genus">Oxybelondira</tp:taxon-name-part>
            <tp:taxon-name-part taxon-name-part-type="species">paraperplexa</tp:taxon-name-part>
          </tp:taxon-name><tp:taxon-authority>Ahmad &amp; Jairajpuri, 1979</tp:taxon-authority></tp:nomenclature><tp:treatment-sec sec-type="materials"><title>Materials</title><list list-type="alpha-lower" list-content="occurrences"><list-item><p><bold>Type status:</bold> <named-content xmlns:xlink="http://www.w3.org/1999/xlink" content-type="dwc:typeStatus" xlink:type="simple">Other material</named-content>. <bold>Occurrence:</bold> recordedBy: <named-content xmlns:xlink="http://www.w3.org/1999/xlink" content-type="dwc:recordedBy" xlink:type="simple">Nguyen T.A.D</named-content>; individualCount: <named-content xmlns:xlink="http://www.w3.org/1999/xlink" content-type="dwc:individualCount" xlink:type="simple">21</named-content>; sex: <named-content xmlns:xlink="http://www.w3.org/1999/xlink" content-type="dwc:sex" xlink:type="simple">1 male, 20 females</named-content>; <bold>Location:</bold> country: <named-content xmlns:xlink="http://www.w3.org/1999/xlink" content-type="dwc:country" xlink:type="simple">Vietnam</named-content>; stateProvince: <named-content xmlns:xlink="http://www.w3.org/1999/xlink" content-type="dwc:stateProvince" xlink:type="simple">Cuc Phuong National Park in Ninh Binh, Huu Lien Nature Reserve in Lang Son, Phong Nha – Ke Bang National Park in Quang Binh</named-content>; verbatimLocality: <named-content xmlns:xlink="http://www.w3.org/1999/xlink" content-type="dwc:verbatimLocality" xlink:type="simple">Soil samples of karst forest</named-content>; verbatimElevation: <named-content xmlns:xlink="http://www.w3.org/1999/xlink" content-type="dwc:verbatimElevation" xlink:type="simple">300-500m</named-content>; <bold>Event:</bold> eventDate: <named-content xmlns:xlink="http://www.w3.org/1999/xlink" content-type="dwc:eventDate" xlink:type="simple">Ninh Binh: in August, 2009; Lang Son: in May, 2013; Quang Binh: in July, 2010</named-content>; <bold>Record Level:</bold> collectionID: <named-content xmlns:xlink="http://www.w3.org/1999/xlink" content-type="dwc:collectionID" xlink:type="simple">Cuc Phuong 5.1 (10); Cuc Phuong 1.1 (20); Cuc Phuong 3.2 (11); Cuc Phuong 3.2 (15); Huu Lien 15.1; PN-KB 27.1</named-content>; institutionCode: <named-content xmlns:xlink="http://www.w3.org/1999/xlink" content-type="dwc:institutionCode" xlink:type="simple">IEBR</named-content>; collectionCode: <named-content xmlns:xlink="http://www.w3.org/1999/xlink" content-type="dwc:collectionCode" xlink:type="simple">Nematode</named-content></p></list-item></list></tp:treatment-sec><tp:treatment-sec sec-type="Description"><title>Description</title><p><bold>Specimens examined (n=21):</bold> Twenty females and one male in good condition (Figs <xref ref-type="fig" rid="F719268">4</xref>, <xref ref-type="fig" rid="F719279">5</xref>).</p><p><bold>Mesurements:</bold> See Table <xref ref-type="table" rid="T682317">2</xref>.</p><p><bold>Adult:</bold> Very slender nematodes of medium size. Habitus slightly curved ventrad after fixation. Body cylindrical, gradually tapering towards both extremities, but more so towards the posterior end. Cuticle thin, with fine transverse striations. Lateral chords 9–12 µm wide, occupying ca one-third of mid-body diameter. Lip region continuous, somewhat truncate, 1.7–2.0 times as wide as high and <italic>ca</italic> one-fifth (20%) of body diameter at neck base; labial framework well developed, having distinct labial and post-labial sclerotizations; lips amalgamated, with low papillae. Amphid fovea cup-shaped. Cheilostom a truncate cone, lacking any differentiation. Odontostyle rather strong, 1.2–1.4 times the lip region width long, with distinct lumen and aperture, which occupies <italic>ca</italic> one-fourth of its length. Guiding ring simple, located at 7 µm or one lip region diameter from the anterior end. Odontophore rod-like, 1.3 times the odontostyle length. Pharynx consisting of a slender part that enlarges gradually, and the basal expansion nearly cylindrical, occupying 50–56% of total neck length and surrounded by a distinct spiral muscular sheath. Cardia rounded conoid, as long as wide.</p><p><bold>Female:</bold> Genital system mono-opisthodelphic. Anterior branch nearly lacking or reduced to a very short, vestigial sac.  Posterior branch well developed: ovary 72–90 µm long, reaching and occasionally surpassing the oviduct-uterus junction, with oocytes first in several rows and then apparently in one row; oviduct joining the ovary subterminally and consisting of a slender portion with prismatic cells and moderately developed <italic>pars dilatata</italic> with distinct lumen; a marked sphincter separates oviduct and uterus; uterus 60–70 µm long or 2.0–2.5 times the corresponding body diameter. Vagina 13–16 µm long or extending inwards <italic>ca</italic> one-half of body diameter: <italic>pars proximalis</italic> as long as wide, with somewhat sigmoid walls and enveloped by weak circular musculature; <italic>pars refringens</italic> lacking; <italic>pars distalis</italic> well developed. Vulva a pre-equatorial, transverse slit. Prerectum 6.3–6.5 anal body widths long. Rectum as long as one anal body width. Tail elongate, made of two sections of about equal length: the anterior onewider, and tapering gradually the posterior narrower and cylindrical, visibly clavate at the end; hyaline portion one-third to two-fifths of tail length.</p><p><bold>Male:</bold> Genital system diorchic, with opposite testes. In addition to the ad-cloacal pair, situated at 9 µm from the cloacal aperture, one ventromedian supplement within the range of spicules, located at 15 µm from ad-cloacal pair. Spicules dorylaimoid, slightly curved ventrad and relatively slender, 7 times as long as wide and 2 times as long as anal body diameter. Lateral guiding pieces not well seen. Tail elongate, made of two sections of about equal length:anterior one wider and tapering gradually at both sides, posterior narrower and cylindrical, visibly clavate at the end; hyaline portion one-third to two-fifths of tail length.</p></tp:treatment-sec><tp:treatment-sec sec-type="Distribution"><title>Distribution</title><p><italic><tp:taxon-name><tp:taxon-name-part taxon-name-part-type="genus">Oxybelondira</tp:taxon-name-part> <tp:taxon-name-part taxon-name-part-type="species">paraperplexa</tp:taxon-name-part></tp:taxon-name></italic>  was collected in Cuc Phuong National Park and Huu Lien Nature Reserve in North Vietnam, and Phong Nha – Ke Bang National Park in central Vietnam, collected in soil samples from karst forests.</p></tp:treatment-sec><tp:treatment-sec sec-type="Taxon discussion"><title>Taxon discussion</title><p>This is the first record of <italic><tp:taxon-name><tp:taxon-name-part taxon-name-part-type="genus">Oxybelondira</tp:taxon-name-part> <tp:taxon-name-part taxon-name-part-type="species">paraperplexa</tp:taxon-name-part></tp:taxon-name></italic> after its original description from Manipur, India by <xref ref-type="bibr" rid="B682581">Ahmad and Jairajpuri (1979)</xref>, the the male is described for the first time. The Vietnamese females are identical to the type material, but new morphological data are herein provided and the ranges of the morphometrics appreciably widened.</p></tp:treatment-sec><tp:treatment-sec><!--Section generated to contain objects referenced in tp:taxon-treatment.--><fig-group id="F719268" position="float" orientation="portrait"><caption><p><italic><tp:taxon-name><tp:taxon-name-part taxon-name-part-type="genus">Oxybelondira</tp:taxon-name-part> <tp:taxon-name-part taxon-name-part-type="species">paraperplexa</tp:taxon-name-part></tp:taxon-name></italic> Ahmad &amp; Jairajpuri, 1979 (LM)</p></caption><fig id="F719273" position="float" orientation="portrait"><label>Figure 4a.</label><caption><p>Male entire</p></caption><graphic xmlns:xlink="http://www.w3.org/1999/xlink" xlink:href="biodiversity_data_journal-2-e1156-g004_a.jpg" xlink:type="simple" position="float" orientation="portrait"/></fig><fig id="F719274" position="float" orientation="portrait"><label>Figure 4b.</label><caption><p>Female entire</p></caption><graphic xmlns:xlink="http://www.w3.org/1999/xlink" xlink:href="biodiversity_data_journal-2-e1156-g004_b.jpg" xlink:type="simple" position="float" orientation="portrait"/></fig><fig id="F719275" position="float" orientation="portrait"><label>Figure 4c.</label><caption><p>Female anterior region in median view</p></caption><graphic xmlns:xlink="http://www.w3.org/1999/xlink" xlink:href="biodiversity_data_journal-2-e1156-g004_c.jpg" xlink:type="simple" position="float" orientation="portrait"/></fig><fig id="F719276" position="float" orientation="portrait"><label>Figure 4d.</label><caption><p>Female anterior region in surface lateral view</p></caption><graphic xmlns:xlink="http://www.w3.org/1999/xlink" xlink:href="biodiversity_data_journal-2-e1156-g004_d.jpg" xlink:type="simple" position="float" orientation="portrait"/></fig><fig id="F719277" position="float" orientation="portrait"><label>Figure 4e.</label><caption><p>Female enlarged section of the pharynx</p></caption><graphic xmlns:xlink="http://www.w3.org/1999/xlink" xlink:href="biodiversity_data_journal-2-e1156-g004_e.jpg" xlink:type="simple" position="float" orientation="portrait"/></fig><fig id="F719278" position="float" orientation="portrait"><label>Figure 4f.</label><caption><p>Female pharyngo-intestine junction</p></caption><graphic xmlns:xlink="http://www.w3.org/1999/xlink" xlink:href="biodiversity_data_journal-2-e1156-g004_f.jpg" xlink:type="simple" position="float" orientation="portrait"/></fig></fig-group><fig-group id="F719279" position="float" orientation="portrait"><caption><p><italic><tp:taxon-name><tp:taxon-name-part taxon-name-part-type="genus">Oxybelondira</tp:taxon-name-part> <tp:taxon-name-part taxon-name-part-type="species">paraperplexa</tp:taxon-name-part></tp:taxon-name></italic> Ahmad &amp; Jairajpuri, 1979 (LM)</p></caption><fig id="F719291" position="float" orientation="portrait"><label>Figure 5a.</label><caption><p>Female vagina</p></caption><graphic xmlns:xlink="http://www.w3.org/1999/xlink" xlink:href="biodiversity_data_journal-2-e1156-g005_a.jpg" xlink:type="simple" position="float" orientation="portrait"/></fig><fig id="F719292" position="float" orientation="portrait"><label>Figure 5b.</label><caption><p>Female genital system</p></caption><graphic xmlns:xlink="http://www.w3.org/1999/xlink" xlink:href="biodiversity_data_journal-2-e1156-g005_b.jpg" xlink:type="simple" position="float" orientation="portrait"/></fig><fig id="F719293" position="float" orientation="portrait"><label>Figure 5c.</label><caption><p>Male spicules</p></caption><graphic xmlns:xlink="http://www.w3.org/1999/xlink" xlink:href="biodiversity_data_journal-2-e1156-g005_c.jpg" xlink:type="simple" position="float" orientation="portrait"/></fig><fig id="F719294" position="float" orientation="portrait"><label>Figure 5d.</label><caption><p>Female posterior body region</p></caption><graphic xmlns:xlink="http://www.w3.org/1999/xlink" xlink:href="biodiversity_data_journal-2-e1156-g005_d.jpg" xlink:type="simple" position="float" orientation="portrait"/></fig></fig-group><table-wrap id="T682317" position="float" orientation="portrait"><label>Table 2.</label><caption><p>Morphometrics of <italic><tp:taxon-name><tp:taxon-name-part taxon-name-part-type="genus">Axonchium</tp:taxon-name-part> <tp:taxon-name-part taxon-name-part-type="species">thoubalicum</tp:taxon-name-part></tp:taxon-name></italic> Dhanachand &amp; Jairajpuri, 1981, <italic><tp:taxon-name><tp:taxon-name-part taxon-name-part-type="genus">Belondira</tp:taxon-name-part> <tp:taxon-name-part taxon-name-part-type="species">murtazai</tp:taxon-name-part></tp:taxon-name></italic> Siddiqi, 1968 and <italic><tp:taxon-name><tp:taxon-name-part taxon-name-part-type="genus">Oxybelondira</tp:taxon-name-part> <tp:taxon-name-part taxon-name-part-type="species">paraperplexa</tp:taxon-name-part></tp:taxon-name></italic> Ahmad &amp; Jairajpuri, 1979 from Vietnam. All measurements in µm except L in mm.</p></caption><table rules="all" border="1"><tbody><tr><th rowspan="1" colspan="1" style="width:142px">Species</th><th rowspan="1" colspan="2" style="width:104px">
              <italic><tp:taxon-name><tp:taxon-name-part taxon-name-part-type="genus">Axonchium</tp:taxon-name-part> <tp:taxon-name-part taxon-name-part-type="species">thoubalicum</tp:taxon-name-part></tp:taxon-name></italic>
            </th><th rowspan="1" colspan="4" style="width:283px">
              <italic><tp:taxon-name><tp:taxon-name-part taxon-name-part-type="genus">Oxybelondira</tp:taxon-name-part> <tp:taxon-name-part taxon-name-part-type="species">paraperplexa</tp:taxon-name-part></tp:taxon-name></italic>
            </th></tr><tr><th rowspan="1" colspan="1" style="height:13px; width:142px">Natural Reserve</th><th rowspan="1" colspan="2" style="height:13px; width:104px">Cuc Phuong</th><th rowspan="1" colspan="2" style="height:13px; width:113px">Cuc Phuong</th><th rowspan="1" colspan="1" style="height:13px; width:94px">Phong Nha</th><th rowspan="1" colspan="1" style="height:13px; width:76px">Huu Lien</th></tr><tr><th rowspan="1" colspan="1" style="height:13px; width:142px">Province</th><th rowspan="1" colspan="2" style="height:13px; width:104px">Ninh Binh</th><th rowspan="1" colspan="2" style="height:13px; width:113px">Ninh Binh</th><th rowspan="1" colspan="1" style="height:13px; width:94px">Quang Binh</th><th rowspan="1" colspan="1" style="height:13px; width:76px">Lang Son</th></tr><tr><th rowspan="1" colspan="1" style="height:12px; width:142px">n</th><th rowspan="1" colspan="1" style="height:12px; width:104px">4♀♀</th><th rowspan="1" colspan="1" style="height:12px; width:76px">3♂♂</th><th rowspan="1" colspan="1" style="height:12px; width:38px">♂</th><th rowspan="1" colspan="1" style="height:12px; width:76px">12♀♀</th><th rowspan="1" colspan="1" style="height:12px; width:94px">2♀♀</th><th rowspan="1" colspan="1" style="height:12px; width:76px">6♀♀</th></tr><tr><th rowspan="1" colspan="1" style="height:12px; width:142px">Character</th><th rowspan="1" colspan="1" style="height:12px; width:104px"/><th rowspan="1" colspan="1" style="height:12px; width:76px"/><th rowspan="1" colspan="1" style="height:12px; width:38px"/><th rowspan="1" colspan="1" style="height:12px; width:76px"/><th rowspan="1" colspan="1" style="height:12px; width:94px"/><th rowspan="1" colspan="1" style="height:12px; width:76px"/></tr><tr><td rowspan="1" colspan="1" style="width:142px">L</td><td rowspan="1" colspan="1" style="width:104px">1.63 ± 0.12<break/>(1.50–1.75)</td><td rowspan="1" colspan="1" style="width:76px">0.83 ± 0.09 (0.77–0.94)</td><td rowspan="1" colspan="1" style="width:38px">1.54</td><td rowspan="1" colspan="1" style="width:76px">1.55 ± 0.07<break/>(1.46–1.68)</td><td rowspan="1" colspan="1" style="width:94px">1.51, 1.77</td><td rowspan="1" colspan="1" style="width:76px">1.44 ± 0.12<break/>(1.43–1.45)</td></tr><tr><td rowspan="1" colspan="1" style="width:142px">a</td><td rowspan="1" colspan="1" style="width:104px">35.3 ± 1.7<break/>(33–37)</td><td rowspan="1" colspan="1" style="width:76px">41.1 ± 5.2<break/>(38–47)</td><td rowspan="1" colspan="1" style="width:38px">59.4</td><td rowspan="1" colspan="1" style="width:76px">55.6 ± 3.9<break/>(50–62)</td><td rowspan="1" colspan="1" style="width:94px">44, 52</td><td rowspan="1" colspan="1" style="width:76px">46 ± 1.7<break/>(45–48)</td></tr><tr><td rowspan="1" colspan="1" style="width:142px">b</td><td rowspan="1" colspan="1" style="width:104px">2.5 ± 0.3<break/>(2.2–2.8)</td><td rowspan="1" colspan="1" style="width:76px">4.2 ± 0.5<break/>(3.9–4.8)</td><td rowspan="1" colspan="1" style="width:38px">5.1</td><td rowspan="1" colspan="1" style="width:76px">5.1 ± 0.1<break/>(4.9–5.4)</td><td rowspan="1" colspan="1" style="width:94px">4.7, 5.1</td><td rowspan="1" colspan="1" style="width:76px">5.2 ± 0.2<break/>(4.9–5.3)</td></tr><tr><td rowspan="1" colspan="1" style="width:142px">c</td><td rowspan="1" colspan="1" style="width:104px">59.9 ± 10.5<break/>(50–70)</td><td rowspan="1" colspan="1" style="width:76px">50.4 ± 3.0<break/>(47–53)</td><td rowspan="1" colspan="1" style="width:38px">15</td><td rowspan="1" colspan="1" style="width:76px">17.3 ± 4.1<break/>(14–21)</td><td rowspan="1" colspan="1" style="width:94px">14, 17</td><td rowspan="1" colspan="1" style="width:76px">15.3 ± 2.0<break/>(14–18)</td></tr><tr><td rowspan="1" colspan="1" style="width:142px">V/T</td><td rowspan="1" colspan="1" style="width:104px">53 ± 4.0<break/>(47–57)</td><td rowspan="1" colspan="1" style="width:76px">42 ± 9.8<break/>(31–49)</td><td rowspan="1" colspan="1" style="width:38px">?</td><td rowspan="1" colspan="1" style="width:76px">39 ± 2.0<break/>(36–41)</td><td rowspan="1" colspan="1" style="width:94px">37, 44</td><td rowspan="1" colspan="1" style="width:76px">39 ± 3<break/>(36–41)</td></tr><tr><td rowspan="1" colspan="1" style="width:142px">c’</td><td rowspan="1" colspan="1" style="width:104px">0.8 ± 0.1<break/>(0.7–1.0)</td><td rowspan="1" colspan="1" style="width:76px">1.1 ± 0.2<break/>(0.9–1.3)</td><td rowspan="1" colspan="1" style="width:38px">5</td><td rowspan="1" colspan="1" style="width:76px">4.5 ± 1.1<break/>(2.0–5.5)</td><td rowspan="1" colspan="1" style="width:94px">5.1, 5.4</td><td rowspan="1" colspan="1" style="width:76px">5.1 ± 0.9<break/>(4.1–5.9)</td></tr><tr><td rowspan="1" colspan="1" style="width:142px">Lip region diameter</td><td rowspan="1" colspan="1" style="width:104px">8</td><td rowspan="1" colspan="1" style="width:76px">5</td><td rowspan="1" colspan="1" style="width:38px">8</td><td rowspan="1" colspan="1" style="width:76px">8</td><td rowspan="1" colspan="1" style="width:94px">8</td><td rowspan="1" colspan="1" style="width:76px">7</td></tr><tr><td rowspan="1" colspan="1" style="width:142px">Odontostyle length</td><td rowspan="1" colspan="1" style="width:104px">9</td><td rowspan="1" colspan="1" style="width:76px">4.0 ± 1.0<break/>(3–5)</td><td rowspan="1" colspan="1" style="width:38px">8</td><td rowspan="1" colspan="1" style="width:76px">8</td><td rowspan="1" colspan="1" style="width:94px">8</td><td rowspan="1" colspan="1" style="width:76px">8</td></tr><tr><td rowspan="1" colspan="1" style="width:142px">Odontophore length</td><td rowspan="1" colspan="1" style="width:104px">10.5 ± 0.6<break/>(10–11)</td><td rowspan="1" colspan="1" style="width:76px">?</td><td rowspan="1" colspan="1" style="width:38px">9</td><td rowspan="1" colspan="1" style="width:76px">9</td><td rowspan="1" colspan="1" style="width:94px">8</td><td rowspan="1" colspan="1" style="width:76px">9</td></tr><tr><td rowspan="1" colspan="1" style="width:142px">Neck length</td><td rowspan="1" colspan="1" style="width:104px">645 ± 30<break/>(630–690)</td><td rowspan="1" colspan="1" style="width:76px">198 ± 2.5<break/>(19–200)</td><td rowspan="1" colspan="1" style="width:38px">302</td><td rowspan="1" colspan="1" style="width:76px">306 ± 11<break/>(295–335)</td><td rowspan="1" colspan="1" style="width:94px">324, 348</td><td rowspan="1" colspan="1" style="width:76px">280 ± 95<break/>(274–291)</td></tr><tr><td rowspan="1" colspan="1" style="width:142px">Pharyngeal<break/>expansion length</td><td rowspan="1" colspan="1" style="width:104px">425 ± 44<break/>(400–490)</td><td rowspan="1" colspan="1" style="width:76px">86.7 ± 5.8<break/>(80–90)</td><td rowspan="1" colspan="1" style="width:38px">150</td><td rowspan="1" colspan="1" style="width:76px">157 ± 10<break/>(145–175)</td><td rowspan="1" colspan="1" style="width:94px">170, 175</td><td rowspan="1" colspan="1" style="width:76px">155 ± 5<break/>(150–160)</td></tr><tr><td rowspan="1" colspan="1" style="width:142px">Body diam. at neck base</td><td rowspan="1" colspan="1" style="width:104px">47.0 ± 2.4<break/>(45–50)</td><td rowspan="1" colspan="1" style="width:76px">21.3 ± 0.6<break/>(21–22)</td><td rowspan="1" colspan="1" style="width:38px">28</td><td rowspan="1" colspan="1" style="width:76px">28.5 ± 2.0<break/>(25–32)</td><td rowspan="1" colspan="1" style="width:94px">28</td><td rowspan="1" colspan="1" style="width:76px">27.7 ± 2.5<break/>(25–30)</td></tr><tr><td rowspan="1" colspan="1" style="width:142px">Body diam. at mid-body</td><td rowspan="1" colspan="1" style="width:104px">46.0 ± 1.4<break/>(45–48)</td><td rowspan="1" colspan="1" style="width:76px">20.3 ± 0.6<break/>(20–21)</td><td rowspan="1" colspan="1" style="width:38px">26</td><td rowspan="1" colspan="1" style="width:76px">28.0 ± 2.4<break/>(24–32)</td><td rowspan="1" colspan="1" style="width:94px">32</td><td rowspan="1" colspan="1" style="width:76px">31.0 ± 1<break/>(30–32)</td></tr><tr><td rowspan="1" colspan="1" style="width:142px">Body diam. at cloaca</td><td rowspan="1" colspan="1" style="width:104px">33.0 ± 2.4<break/>(30–35)</td><td rowspan="1" colspan="1" style="width:76px">15.7 ± 0.6<break/>(15–16)</td><td rowspan="1" colspan="1" style="width:38px">20</td><td rowspan="1" colspan="1" style="width:76px">19.8 ± 0.6<break/>(18–20)</td><td rowspan="1" colspan="1" style="width:94px">20</td><td rowspan="1" colspan="1" style="width:76px">18.7 ± 1.1<break/>(18–20)</td></tr><tr><td rowspan="1" colspan="1" style="width:142px">Prerectum length</td><td rowspan="1" colspan="1" style="width:104px">160 ± 8.7<break/>(150–165)</td><td rowspan="1" colspan="1" style="width:76px">?</td><td rowspan="1" colspan="1" style="width:38px">?</td><td rowspan="1" colspan="1" style="width:76px">120 ± 20<break/>(80–130)</td><td rowspan="1" colspan="1" style="width:94px">80, 100</td><td rowspan="1" colspan="1" style="width:76px">65 ± 13.2<break/>(55–80)</td></tr><tr><td rowspan="1" colspan="1" style="width:142px">Rectum length</td><td rowspan="1" colspan="1" style="width:104px">27.8 ± 1.5<break/>(27–30)</td><td rowspan="1" colspan="1" style="width:76px">?</td><td rowspan="1" colspan="1" style="width:38px">?</td><td rowspan="1" colspan="1" style="width:76px">21.7 ± 2.8<break/>(18–25)</td><td rowspan="1" colspan="1" style="width:94px">20, 22</td><td rowspan="1" colspan="1" style="width:76px">40 ± 0<break/>(40–40)</td></tr><tr><td rowspan="1" colspan="1" style="width:142px">Tail length</td><td rowspan="1" colspan="1" style="width:104px">27.5 ± 2.9<break/>(25–30)</td><td rowspan="1" colspan="1" style="width:76px">16.7 ± 2.9<break/>(15–20)</td><td rowspan="1" colspan="1" style="width:38px">100</td><td rowspan="1" colspan="1" style="width:76px">96.8 ± 6.3<break/>(90–110)</td><td rowspan="1" colspan="1" style="width:94px">101, 108</td><td rowspan="1" colspan="1" style="width:76px">95 ± 12<break/>(82–106)</td></tr><tr><td rowspan="1" colspan="1" style="width:142px">Spicules length</td><td rowspan="1" colspan="1" style="width:104px">-</td><td rowspan="1" colspan="1" style="width:76px">20</td><td rowspan="1" colspan="1" style="width:38px">42</td><td rowspan="1" colspan="1" style="width:76px">-</td><td rowspan="1" colspan="1" style="width:94px">-</td><td rowspan="1" colspan="1" style="width:76px">-</td></tr><tr><td rowspan="1" colspan="1" style="width:142px">Ventro median supplements</td><td rowspan="1" colspan="1" style="width:104px">-</td><td rowspan="1" colspan="1" style="width:76px">2</td><td rowspan="1" colspan="1" style="width:38px">1</td><td rowspan="1" colspan="1" style="width:76px"/><td rowspan="1" colspan="1" style="width:94px">-</td><td rowspan="1" colspan="1" style="width:76px">-</td></tr></tbody></table></table-wrap></tp:treatment-sec><ref-list><ref id="B682581"><element-citation xmlns:xlink="http://www.w3.org/1999/xlink" publication-type="article" xlink:type="simple"><person-group person-group-type="author"><name name-style="western"><surname>Ahmad</surname><given-names>M.</given-names></name><name name-style="western"><surname>Jairajpuri</surname><given-names>M. S.</given-names></name></person-group><year>1979</year><article-title><italic><tp:taxon-name><tp:taxon-name-part taxon-name-part-type="genus">Oxybelondira</tp:taxon-name-part></tp:taxon-name></italic> n. gen. (<tp:taxon-name><tp:taxon-name-part taxon-name-part-type="order">Dorylaimida</tp:taxon-name-part></tp:taxon-name>: <tp:taxon-name><tp:taxon-name-part taxon-name-part-type="family">Oxydiridae</tp:taxon-name-part></tp:taxon-name>) with description of two new species.</article-title><source>Indian Journal of Nematology</source><volume>8</volume><fpage>25</fpage><lpage>31</lpage></element-citation></ref></ref-list></tp:taxon-treatment>
